# Supplementary material for: Patterns of activity and body temperature of Aldabra giant tortoises in relation to environmental temperature
Source: Ecol Evol. 2018 Jan 19;8(4):2108–21. doi: 10.1002/ece3.3766 (PMC5817133; doi:10.1002/ece3.3766)
Supplement: Supplementary file 2 [file ECE3-8-2108-s002.csv]

study	data.type	Genus	species	individual.ID	season	Source	mass.kg	mass.measurement	Tb.min	Tb.max	Tb.range	Ta.min	Ta.max	Ta.range	TbTa.ratio	thermometer.type	full.citation	Comments
Benedict 1932	lab	Testudo	denticulata	Td1	NA	Literature	5	direct	15.8	33.1	17.3	15	33.1	18.1	0.95	cloacal, mercury bulb thermometer	Benedict, F.G. (1932) The Physiology of Large Reptiles: with Special Reference on the Heat Production of Snakes, Tortoises, Lizards and Alligators. Carnegie Institution of Washington, Washington DC, USA.
Benedict 1932	lab	Testudo	denticulata	Td2	NA	Literature	5	direct	13.3	30.5	17.2	13.5	32.5	19.1	0.9	cloacal, mercury bulb thermometer	Benedict, F.G. (1932) The Physiology of Large Reptiles: with Special Reference on the Heat Production of Snakes, Tortoises, Lizards and Alligators. Carnegie Institution of Washington, Washington DC, USA.
Huot-Daubremont et al. 1996	field	Testudo	hermanni	TbF6mean1	NA	Literature	0.53	estimated	20.5	30.3	9.8	16	35.8	19.8	0.49	implant and transmitter	Huot-Daubremont, C., Grenot, C., & Bradshaw, D. (1996). Temperature regulation in the tortoise Testudo hermanni, studied with indwelling probes. Amphibia-Reptilia, 17(2), 91_102.
Huot-Daubremont et al. 1996	field	Testudo	hermanni	TbF7mean2	NA	Literature	0.53	estimated	21.6	31.4	9.8	16	35.8	19.8	0.49	implant and transmitter	Huot-Daubremont, C., Grenot, C., & Bradshaw, D. (1996). Temperature regulation in the tortoise Testudo hermanni, studied with indwelling probes. Amphibia-Reptilia, 17(2), 91_102.
Huot-Daubremont et al. 1996	field	Testudo	hermanni	TbF6mean3	NA	Literature	0.53	estimated	17.7	27.8	10.1	13.1	26.7	13.6	0.74	implant and transmitter	Huot-Daubremont, C., Grenot, C., & Bradshaw, D. (1996). Temperature regulation in the tortoise Testudo hermanni, studied with indwelling probes. Amphibia-Reptilia, 17(2), 91_102.
Huot-Daubremont et al. 1997	field	Testudo	hermanni	TbF7mean4	NA	Literature	0.53	estimated	18	28.4	10.4	13.1	26.7	13.6	0.76	implant and transmitter	Huot-Daubremont, C., Grenot, C., & Bradshaw, D. (1996). Temperature regulation in the tortoise Testudo hermanni, studied with indwelling probes. Amphibia-Reptilia, 17(2), 91_102.
Huot-Daubremont et al. 1998	field	Testudo	hermanni	TbF6mean5	NA	Literature	0.53	estimated	13.3	21.8	8.5	8.3	19.1	10.8	0.79	implant and transmitter	Huot-Daubremont, C., Grenot, C., & Bradshaw, D. (1996). Temperature regulation in the tortoise Testudo hermanni, studied with indwelling probes. Amphibia-Reptilia, 17(2), 91_102.
Huot-Daubremont et al. 1999	field	Testudo	hermanni	TbF7mean6	NA	Literature	0.53	estimated	14.7	20.9	6.2	8.3	19.1	10.8	0.57	implant and transmitter	Huot-Daubremont, C., Grenot, C., & Bradshaw, D. (1996). Temperature regulation in the tortoise Testudo hermanni, studied with indwelling probes. Amphibia-Reptilia, 17(2), 91_102.
Huot-Daubremont et al. 2000	field	Testudo	hermanni	TbF8mean7	NA	Literature	0.53	estimated	10.1	24.7	14.6	8.3	19.1	10.8	1.35	implant and transmitter	Huot-Daubremont, C., Grenot, C., & Bradshaw, D. (1996). Temperature regulation in the tortoise Testudo hermanni, studied with indwelling probes. Amphibia-Reptilia, 17(2), 91_102.
Mackay 1964	field	Chelonoidis	nigra	Cn1	NA	Literature	170	direct	28.3	32.6	4.3	22.5	35	12.5	0.34	ingested temperature transmitter, active every 4th hour, telemetry	Mackay, R.S. (1964) Galapagos tortoise and marine iguana deep body temperatures measured by radio telemetry. Nature, 204, 355_358.
McMaster & Downs 2013	field	Stigmochelys	pardalis	Sp1	summer	Literature	11.2	direct	20	35.6	15.6	7.5	41.5	27.9	0.56	implanted temperature logger	McMaster, M. K., & Downs, C. T. (2013). Thermoregulation in leopard tortoises in the Nama-Karoo: The importance of behaviour and core body temperatures. Journal of Thermal Biology, 38(4), 178_185. http://doi.org/10.1016/j.jtherbio.2013.02.003
McMaster & Downs 2013	field	Stigmochelys	pardalis	Sp1	winter	Literature	12.2	direct	6.9	31.5	24.6	4.3	27.5	31.5	0.78	implanted temperature logger	McMaster, M. K., & Downs, C. T. (2013). Thermoregulation in leopard tortoises in the Nama-Karoo: The importance of behaviour and core body temperatures. Journal of Thermal Biology, 38(4), 178_185. http://doi.org/10.1016/j.jtherbio.2013.02.004
Meek & Jayes 1982	field	Testudo	graeca	Tg1	NA	Literature	0.64	direct	21.9	34.1	12.2	21.1	35	14	0.87	cloacal, mercury bulb thermometer	Meek, R. & Jayes, A.S. (1982) Body temperatures and activity patterns of Testudo graeca in North West Africa. British Journal of Herpetology.
Meek & Jayes 1982	field	Testudo	graeca	Tg2	NA	Literature	0.72	direct	21.5	34.5	12	21.1	35	14	0.86	cloacal, mercury bulb thermometer	Meek, R. & Jayes, A.S. (1982) Body temperatures and activity patterns of Testudo graeca in North West Africa. British Journal of Herpetology.
Meek & Jayes 1982	field	Testudo	graeca	Tg3	NA	Literature	0.66	direct	22.5	34.9	12.4	21.1	35	14	0.89	cloacal, mercury bulb thermometer	Meek, R. & Jayes, A.S. (1982) Body temperatures and activity patterns of Testudo graeca in North West Africa. British Journal of Herpetology.
Meek & Jayes 1982	field	Testudo	graeca	Tg4	NA	Literature	1.37	direct	22	34.9	12.9	21.1	35	14	0.92	cloacal, mercury bulb thermometer	Meek, R. & Jayes, A.S. (1982) Body temperatures and activity patterns of Testudo graeca in North West Africa. British Journal of Herpetology.
Swingland & Frazier 1978	field	Aldabrachelys	gigantea	Ag1-1	NA	Literature	12	direct	27.9	32.6	4.7	27.4	36	8.6	0.55	telemetry	Swingland, I.R. & Frazier, J.G. (1979) The conflict between feeding and overheating in the Aldabran giant tortoise. A handbook of biotelemetry and radio tracking (eds C.J. Amlaner & D.W. McDonald), pp. 611_615. Oxford.
Swingland & Frazier 1978	field	Aldabrachelys	gigantea	Ag2-2	NA	Literature	36	direct	27.9	32.8	4.9	27.4	36	8.6	0.57	telemetry	Swingland, I.R. & Frazier, J.G. (1979) The conflict between feeding and overheating in the Aldabran giant tortoise. A handbook of biotelemetry and radio tracking (eds C.J. Amlaner & D.W. McDonald), pp. 611_615. Oxford.
Swingland & Frazier 1978	field	Aldabrachelys	gigantea	Ag3-3	NA	Literature	60	direct	27.9	33.7	5.8	27.4	36	8.6	0.67	telemetry	Swingland, I.R. & Frazier, J.G. (1979) The conflict between feeding and overheating in the Aldabran giant tortoise. A handbook of biotelemetry and radio tracking (eds C.J. Amlaner & D.W. McDonald), pp. 611_615. Oxford.
Swingland & Frazier 1978	field	Aldabrachelys	gigantea	Ag1-4	NA	Literature	12	direct	23.4	28.8	5.4	23.5	28.9	5.4	1	telemetry	Swingland, I.R. & Frazier, J.G. (1979) The conflict between feeding and overheating in the Aldabran giant tortoise. A handbook of biotelemetry and radio tracking (eds C.J. Amlaner & D.W. McDonald), pp. 611_615. Oxford.
Swingland & Frazier 1978	field	Aldabrachelys	gigantea	Ag2-5	NA	Literature	36	direct	23.6	28.3	4.7	23.5	28.9	5.4	0.87	telemetry	Swingland, I.R. & Frazier, J.G. (1979) The conflict between feeding and overheating in the Aldabran giant tortoise. A handbook of biotelemetry and radio tracking (eds C.J. Amlaner & D.W. McDonald), pp. 611_615. Oxford.
Swingland & Frazier 1978	field	Aldabrachelys	gigantea	Ag3-6	NA	Literature	60	direct	24	28.6	4.6	23.5	28.9	5.4	0.85	telemetry	Swingland, I.R. & Frazier, J.G. (1979) The conflict between feeding and overheating in the Aldabran giant tortoise. A handbook of biotelemetry and radio tracking (eds C.J. Amlaner & D.W. McDonald), pp. 611_615. Oxford.
this study	field	Aldabrachelys	gigantea	BEL (39kg)	ald	Aldabra	39	direct	26	35.5	8.5	24	38.5	14.5	0.59	ingested temperature logger, active every 15min	this study
this study	field	Aldabrachelys	gigantea	UNM (48kg)	ald	Aldabra	48	direct	26	34	8	24	38.5	14.5	0.55	ingested temperature logger, active every 15min	this study
this study	field	Aldabrachelys	gigantea	CFK (61kg)	ald	Aldabra	61	direct	26.5	35	8.5	24	38.5	14.5	0.59	ingested temperature logger, active every 15min	this study
this study	field	Aldabrachelys	gigantea	LDX (97kg)	ald	Aldabra	97	direct	26	34.5	7	24	38.5	14.5	0.48	ingested temperature logger, active every 15min	this study
this study	field	Aldabrachelys	gigantea	HMA (100kg)	summer	ZRH summer	100	direct	25.1	34.1	8.5	17.1	28.6	11.5	0.74	ingested temperature logger, active every 15min	this study
this study	field	Aldabrachelys	gigantea	SBY (140kg)	summer	ZRH summer	140	direct	24.7	34.2	8	17.1	28.6	11.5	0.7	ingested temperature logger, active every 15min	this study
this study	field	Aldabrachelys	gigantea	BBY (180kg)	summer	ZRH summer	180	direct	24.2	33.2	7.5	17.1	28.6	11.5	0.65	ingested temperature logger, active every 15min	this study
this study	field	Aldabrachelys	gigantea	JVS (14kg)	winter	ZRH winter	14	direct	17	26	5.3	15	24.2	9.2	0.58	ingested temperature logger, active every 15min	this study
this study	field	Aldabrachelys	gigantea	JVL (19kg)	winter	ZRH winter	19	direct	18.6	25.5	4.8	15	24.2	9.2	0.52	ingested temperature logger, active every 15min	this study
this study	field	Aldabrachelys	gigantea	HMA (100kg)	winter	ZRH winter	100	direct	20.1	24.6	2.8	15	24.2	9.2	0.3	ingested temperature logger, active every 15min	this study
this study	field	Aldabrachelys	gigantea	SBY (140kg)	winter	ZRH winter	140	direct	19.2	23.9	4.2	15	24.2	9.2	0.46	ingested temperature logger, active every 15min	this study
this study	field	Aldabrachelys	gigantea	BBY (180kg)	winter	ZRH winter	180	direct	18.4	23	2.7	15	24.2	9.2	0.29	ingested temperature logger, active every 15min	this study
